# Supplementary material for: Single-Use Disposable Waste Upcycling via Thermochemical Conversion Pathway
Source: Polymers (Basel). 2021 Aug 6;13(16):2617. doi: 10.3390/polym13162617 (PMC8400630; doi:10.3390/polym13162617)
Supplement: Supplementary file 1 [file polymers-13-02617-s001.zip]

Archive with 1 entries (1 files):
- polymers-1333251-supplementary.pdf
